# Supplementary material for: The Depression: Online Therapy Study (D:OTS)—A Pilot Study of an Internet-Based Psychodynamic Treatment for Adolescents with Low Mood in the UK, in the Context of the COVID-19 Pandemic
Source: Int J Environ Res Public Health. 2021 Dec 9;18(24):12993. doi: 10.3390/ijerph182412993 (PMC8702018; doi:10.3390/ijerph182412993)
Supplement: Supplementary file 1 [file ijerph-18-12993-s001.zip]

Archive with 1 entries (1 files):
- ijerph-1448752-supplementary.pdf
